# Supplementary material for: Profile Characterization of Biogenic Amines in Glioblastoma Patients Undergoing Standard-of-Care Treatment
Source: Biomedicines. 2023 Aug 13;11(8):2261. doi: 10.3390/biomedicines11082261 (PMC10452138; doi:10.3390/biomedicines11082261)
Supplement: Supplementary file 1 [file biomedicines-11-02261-s001.zip]

Archive with 3 entries (3 files):
- Supplementary Data S1.xlsx
- Supplementary tables 1 and 2 and 3. 6.25.2023.xlsx
- supplementary_information_v2.pdf
